# Supplementary material for: Emerging experience-dependent dynamics in primary somatosensory cortex reflect behavioral adaptation
Source: Nat Commun. 2022 Jan 27;13:534. doi: 10.1038/s41467-022-28193-z (PMC8795122; doi:10.1038/s41467-022-28193-z)
Supplement: Supplementary file 3 — Source Data [file 41467_2022_28193_MOESM3_ESM.zip]

Archive with 7 entries (7 files):
- Source Data/Fig.2c-source-data.xlsx
- Source Data/Fig.3b-source-data.xlsx
- Source Data/Fig.3c-source-data.xlsx
- Source Data/Fig.3g-source-data.xlsx
- Source Data/Fig.4d-source-data.xlsx
- Source Data/Fig.6e-source-data.xlsx
- Source Data/SI Fig.1c-source-data.xlsx
