# Supplementary material for: Emerging experience-dependent dynamics in primary somatosensory cortex reflect behavioral adaptation
Source: Nat Commun. 2022 Jan 27;13:534. doi: 10.1038/s41467-022-28193-z (PMC8795122; doi:10.1038/s41467-022-28193-z)
Supplement: Supplementary file 3 — Source Data [file 41467_2022_28193_MOESM3_ESM.zip › Source Data/Fig.2c-source-data.xlsx]

## Sheet: Sheet1
Animal ID	d' behav		d' neuro
	naïve	experienced	naïve	experienced
M01	0.1413	1.6224	1.0267	1.282
M02	0.2108	1.9221	0.7743	0.6003
M03	0.1808	1.7615	0.6242	0.6664
mean	0.1777	1.7687	0.8084	0.8495
std	0.0348	0.15	0.2034	0.376
