# Supplementary material for: Emerging experience-dependent dynamics in primary somatosensory cortex reflect behavioral adaptation
Source: Nat Commun. 2022 Jan 27;13:534. doi: 10.1038/s41467-022-28193-z (PMC8795122; doi:10.1038/s41467-022-28193-z)
Supplement: Supplementary file 3 — Source Data [file 41467_2022_28193_MOESM3_ESM.zip › Source Data/Fig.3b-source-data.xlsx]

## Sheet: Sheet1
Animal ID	Threshold HR	Threshold LR
M04	3.9195	2.4795
M05	5.4133	2.8636
M06	3.9366	3.0793
M07	5.8588	3.2866
mean	4.782	2.9272
std	1.0028	0.3449
