# Supplementary material for: Emerging experience-dependent dynamics in primary somatosensory cortex reflect behavioral adaptation
Source: Nat Commun. 2022 Jan 27;13:534. doi: 10.1038/s41467-022-28193-z (PMC8795122; doi:10.1038/s41467-022-28193-z)
Supplement: Supplementary file 3 — Source Data [file 41467_2022_28193_MOESM3_ESM.zip › Source Data/Fig.3c-source-data.xlsx]

## Sheet: Sheet1
Animal ID	Total # Reward HR	Total # Reward LR
M04	53.9994	56.8856
M05	33.0546	38.4178
M06	46.0215	41.0894
M07	44.8437	31.7985
mean	44.4798	42.0478
std	8.6346	10.6349
