# Supplementary material for: Emerging experience-dependent dynamics in primary somatosensory cortex reflect behavioral adaptation
Source: Nat Commun. 2022 Jan 27;13:534. doi: 10.1038/s41467-022-28193-z (PMC8795122; doi:10.1038/s41467-022-28193-z)
Supplement: Supplementary file 3 — Source Data [file 41467_2022_28193_MOESM3_ESM.zip › Source Data/Fig.3g-source-data.xlsx]

## Sheet: Sheet1
	criterion c		d' neuro		d' behav
	HR	LR	HR	LR	HR	LR
Bootstrap sample mean	0.1578	0.1154	0.7004	1.1273	1.5676	1.9414
95% bootstrap CI	0.0841	0.0499	0.584	1.005	1.4514	1.8075
	0.2241	0.1758	0.8177	1.2453	1.6837	2.0693
