# Supplementary material for: Emerging experience-dependent dynamics in primary somatosensory cortex reflect behavioral adaptation
Source: Nat Commun. 2022 Jan 27;13:534. doi: 10.1038/s41467-022-28193-z (PMC8795122; doi:10.1038/s41467-022-28193-z)
Supplement: Supplementary file 3 — Source Data [file 41467_2022_28193_MOESM3_ESM.zip › Source Data/Fig.4d-source-data.xlsx]

## Sheet: Sheet1
Animal ID	1 switch	2 switches	> 4 switches
M04	0.0884	0.3237
M05	-0.304	0.2916
M06	-0.1464	-0.0042
M07	-0.1292	0.0796	0.8063
M08	-0.0715	0.0051	0.4895
M09	-0.45	0.157	0.4121
mean	-0.1688	0.1421	0.5693
std	0.1871	0.1411	0.2088
