# Supplementary material for: Emerging experience-dependent dynamics in primary somatosensory cortex reflect behavioral adaptation
Source: Nat Commun. 2022 Jan 27;13:534. doi: 10.1038/s41467-022-28193-z (PMC8795122; doi:10.1038/s41467-022-28193-z)
Supplement: Supplementary file 3 — Source Data [file 41467_2022_28193_MOESM3_ESM.zip › Source Data/Fig.6e-source-data.xlsx]

## Sheet: Sheet1
Animal ID	Intact	Lesioned
M04	2.0693
M05	2.0149
M06	1.5276
M07	1.9805
M08	3.1853	1.2214
M09	2.7155	0.8161
M10		0.8566
M11		0.2197
mean	2.2488	0.7785
std	0.5956	0.4147
sham (mean)	2.8745
