# Supplementary material for: Emerging experience-dependent dynamics in primary somatosensory cortex reflect behavioral adaptation
Source: Nat Commun. 2022 Jan 27;13:534. doi: 10.1038/s41467-022-28193-z (PMC8795122; doi:10.1038/s41467-022-28193-z)
Supplement: Supplementary file 3 — Source Data [file 41467_2022_28193_MOESM3_ESM.zip › Source Data/SI Fig.1c-source-data.xlsx]

## Sheet: Sheet1
Animal ID	d' behav		d' neuro
	interim	experienced	interim	experienced
M04	1.2346	2.3204	1.3122	1.5303
M05	1.0817	2.035	1.2968	1.3788
M06	1.1774	2.1883	1.1632	1.0915
mean	1.1646	2.1812	1.2574	1.3335
std	0.0772	0.1428	0.082	0.2229
